# Supplementary material for: Best Practices for the Management of Patients with Non-Tuberculous Mycobacterial Pulmonary Disease According to a German Nationwide Analysis of Expert Centers
Source: Healthcare (Basel). 2023 Sep 22;11(19):2610. doi: 10.3390/healthcare11192610 (PMC10572995; doi:10.3390/healthcare11192610)
Supplement: Supplementary file 1 [file healthcare-11-02610-s001.zip]

Archive with 1 entries (1 files):
- healthcare-2380242-supplementary.pdf
